# Supplementary material for: A review of North American Recent Radiolucina (Bivalvia, Lucinidae) with the description of a new species
Source: Zookeys. 2012 Jul 4;(205):19–31. doi: 10.3897/zookeys.205.3120 (PMC3391728; doi:10.3897/zookeys.205.3120)
Supplement: XML Treatment for Radiolucina [file zookeys.205.3120-treatment1.xml]

<!DOCTYPE tp:taxon-treatment
  PUBLIC "-//TaxonX//DTD Taxonomic Treatment Publishing DTD v0 20100105//EN" "tax-treatment-NSO.dtd">
<tp:taxon-treatment xmlns:tp="http://www.plazi.org/taxpub"><tp:treatment-meta><mixed-citation publication-type="journal"><person-group><name><surname>Garfinkle</surname><given-names>Elizabeth A. R.</given-names></name></person-group><article-title>A review of North American Recent 
                    <italic>Radiolucina</italic> (Bivalvia, Lucinidae) with the description of a new species
                </article-title><source>Zookeys</source><day>4</day><month>7</month><year>2012</year><volume>2012</volume><issue>205</issue><fpage>19</fpage><lpage>31</lpage><pub-id pub-id-type="doi">10.3897/zookeys.205.3120</pub-id></mixed-citation></tp:treatment-meta><tp:nomenclature><label>Genus</label><tp:taxon-name>
                        <tp:taxon-name-part taxon-name-part-type="genus">Radiolucina</tp:taxon-name-part>
                    <object-id xmlns:xlink="http://www.w3.org/1999/xlink" xlink:type="simple">http://species-id.net/wiki/Radiolucina</object-id>
								</tp:taxon-name><tp:taxon-authority>Britton, 1972</tp:taxon-authority><tp:nomenclature-citation-list><tp:nomenclature-citation><tp:taxon-name>Radiolucina</tp:taxon-name><comment> Britton, 1972. Type species (original designation): <italic><tp:taxon-name>Phacoides (Bellucina) amiantus</tp:taxon-name></italic> Dall, 1901.</comment></tp:nomenclature-citation></tp:nomenclature-citation-list></tp:nomenclature><tp:treatment-sec sec-type="Description"><title>Description.</title><p>Shell shape subovate; maximum length: 9.0 mm, maximum height: 8.0 mm; with an average of 13 heavy radial ribs, overlain by thin commarginal lamellae that continue through interspaces, producing a reticulate pattern; posterior end thickened, posterior dorsal area often with low spines; pallial line often discontinuous broken into large and small segments; right valve hinge with two cardinal teeth, left valve hinge with one wide cardinal tooth, one anterior lateral tooth, one posterior lateral tooth.</p></tp:treatment-sec><tp:treatment-sec sec-type="Comparisons"><title>Comparisons.</title><p><italic><tp:taxon-name>Parvilucina</tp:taxon-name></italic> Dall, 1901 (type species: <italic><tp:taxon-name>Lucina tenuisculpta</tp:taxon-name></italic> P.P. Carpenter, 1864) attains a larger size and has fine radial ribs, and a short, broad anterior adductor muscle scars compared to <italic><tp:taxon-name>Radiolucina</tp:taxon-name></italic>, which has strong radial ribs and a long, narrow anterior adductor muscle scar.</p><p><italic><tp:taxon-name>Pleurolucina</tp:taxon-name></italic> Dall, 1901 (type species: <italic><tp:taxon-name>Lucina leucocyma</tp:taxon-name></italic> Dall, 1886) has heavy commarginal lamellae with few broad, weak radial ribs compared to <italic><tp:taxon-name>Radiolucina</tp:taxon-name></italic>. It is similar to <italic><tp:taxon-name>Radiolucina</tp:taxon-name></italic> in that they both have a long, narrow anterior adductor muscle scar.</p><p><italic><tp:taxon-name>Liralucina</tp:taxon-name></italic> Glover &amp; Taylor, 2007 (type species: <italic><tp:taxon-name>Phacoides sperabilis</tp:taxon-name></italic> Hedley, 1909) has an average of 35 flat, radial ribs compared to <italic><tp:taxon-name>Radiolucina</tp:taxon-name></italic>,which has average 13 strong, radial ribs.</p><p>There is evidence (<xref ref-type="bibr" rid="B6">Coan and Valentich-Scott 2012</xref>) that <italic><tp:taxon-name>Radiolucina</tp:taxon-name></italic> dates back to the Miocene.</p></tp:treatment-sec><tp:treatment-sec sec-type="Literature"><title>Literature.</title><p><xref ref-type="bibr" rid="B4">Britton (1972)</xref>, <xref ref-type="bibr" rid="B13">Hickman (1994)</xref>, <xref ref-type="bibr" rid="B20">Taylor and Glover (2000)</xref>, <xref ref-type="bibr" rid="B11">Glover and Taylor (2007)</xref>, <xref ref-type="bibr" rid="B22">Taylor and Glover (2009)</xref>, <xref ref-type="bibr" rid="B6">Coan and Valentich-Scott (2012)</xref>.</p></tp:treatment-sec><ref-list><ref id="B6"><mixed-citation xmlns:xlink="http://www.w3.org/1999/xlink" xlink:type="simple"><person-group><name name-style="western"><surname>Coan</surname><given-names>E</given-names></name><name name-style="western"><surname>Valentich-Scott</surname><given-names>P</given-names></name></person-group> (<year>2012</year>)<source> Bivalve Seashells of Tropical West America, Marine Bivalve Mollusks from Baja California to Northern Perú. Santa Barbara Museum of Natural History Monographs 6, Studies in Biodiversity 4, Santa Barbara, 1258 pp.</source></mixed-citation></ref><ref id="B4"><mixed-citation xmlns:xlink="http://www.w3.org/1999/xlink" xlink:type="simple"><person-group><name name-style="western"><surname>Britton</surname><given-names>JC Jr</given-names></name></person-group> (<year>1972</year>)<article-title> Two New Species and a New Subgenus of Lucinidae (Mollusca: Bivalvia), with Notes on Certain Aspects of Lucinid Phylogeny.</article-title><source>Smithsonian Contributions to Zoology </source><volume>129</volume>: <fpage>1</fpage>-<lpage>19</lpage>. doi: <ext-link ext-link-type="uri" xlink:href="http://dx.doi.org/10.5479/si.00810282.129" xlink:type="simple">10.5479/si.00810282.129</ext-link></mixed-citation></ref><ref id="B13"><mixed-citation xmlns:xlink="http://www.w3.org/1999/xlink" xlink:type="simple"><person-group><name name-style="western"><surname>Hickman</surname><given-names>C</given-names></name></person-group> (<year>1994</year>)<article-title> The Genus <italic>Parvilucina</italic> in the Eastern Pacific: Making Evolutionary Sense of Chemosymbiotic Species Complex.</article-title><source>The Veliger </source><volume>37</volume> (<issue>1</issue>): <fpage>43</fpage>-<lpage>61</lpage>.</mixed-citation></ref><ref id="B20"><mixed-citation xmlns:xlink="http://www.w3.org/1999/xlink" xlink:type="simple"><person-group><name name-style="western"><surname>Taylor</surname><given-names>J</given-names></name><name name-style="western"><surname>Glover</surname><given-names>E</given-names></name></person-group> (<year>2000</year>)<source> Functional anatomy, chemosymbiosis and evolution of the Lucinidae. Geological Society of London, Special Publications 177, London, 207–225.</source></mixed-citation></ref><ref id="B11"><mixed-citation xmlns:xlink="http://www.w3.org/1999/xlink" xlink:type="simple"><person-group><name name-style="western"><surname>Glover</surname><given-names>E</given-names></name><name name-style="western"><surname>Taylor</surname><given-names>J</given-names></name></person-group> (<year>2007</year>)<article-title> Diversity of chemosymbiotic bivalves on coral reefs: Lucinidae (Mollusca, Bivalvia) of New Caledonia and Lifou.</article-title><source>Zoosystema </source><volume>29</volume>: <fpage>109</fpage>-<lpage>181</lpage>.</mixed-citation></ref><ref id="B22"><mixed-citation xmlns:xlink="http://www.w3.org/1999/xlink" xlink:type="simple"><person-group><name name-style="western"><surname>Taylor</surname><given-names>J</given-names></name><name name-style="western"><surname>Glover</surname><given-names>E</given-names></name></person-group> (<year>2009</year>)<article-title> New lucinid bivalves from hydrocarbon seeps of the Western Atlantic (Mollusca: Bivalvia: Lucinidae).</article-title><source>Steenstrupia </source><volume>30</volume> (<issue>2</issue>): <fpage>111</fpage>-<lpage>124</lpage>.</mixed-citation></ref></ref-list></tp:taxon-treatment>
