# Supplementary material for: A review of North American Recent Radiolucina (Bivalvia, Lucinidae) with the description of a new species
Source: Zookeys. 2012 Jul 4;(205):19–31. doi: 10.3897/zookeys.205.3120 (PMC3391728; doi:10.3897/zookeys.205.3120)
Supplement: XML Treatment for Radiolucina amianta [file zookeys.205.3120-treatment2.xml]

<!DOCTYPE tp:taxon-treatment
  PUBLIC "-//TaxonX//DTD Taxonomic Treatment Publishing DTD v0 20100105//EN" "tax-treatment-NSO.dtd">
<tp:taxon-treatment xmlns:tp="http://www.plazi.org/taxpub"><tp:treatment-meta><mixed-citation publication-type="journal"><person-group><name><surname>Garfinkle</surname><given-names>Elizabeth A. R.</given-names></name></person-group><article-title>A review of North American Recent 
                    <italic>Radiolucina</italic> (Bivalvia, Lucinidae) with the description of a new species
                </article-title><source>Zookeys</source><day>4</day><month>7</month><year>2012</year><volume>2012</volume><issue>205</issue><fpage>19</fpage><lpage>31</lpage><pub-id pub-id-type="doi">10.3897/zookeys.205.3120</pub-id></mixed-citation></tp:treatment-meta><tp:nomenclature><tp:taxon-name>
                        <tp:taxon-name-part taxon-name-part-type="genus">Radiolucina</tp:taxon-name-part>
                        <tp:taxon-name-part taxon-name-part-type="species">amianta</tp:taxon-name-part>
                    <object-id xmlns:xlink="http://www.w3.org/1999/xlink" xlink:type="simple">http://species-id.net/wiki/Radiolucina_amianta</object-id>
								</tp:taxon-name><tp:taxon-authority>(Dall, 1901)</tp:taxon-authority><xref ref-type="fig" rid="F1">Figures 1</xref><xref ref-type="fig" rid="F4">, 4</xref><xref ref-type="fig" rid="F5">, 5a</xref><tp:nomenclature-citation-list><tp:nomenclature-citation><tp:taxon-name>Phacoides (Bellucina) amiantus</tp:taxon-name><comment> Dall, 1901: 826-827.</comment></tp:nomenclature-citation><tp:nomenclature-citation><tp:taxon-name>Parvilucina (Radiolucina) amianta</tp:taxon-name><comment>. — Britton, 1972: 9-10</comment></tp:nomenclature-citation><tp:nomenclature-citation><tp:taxon-name>Lucina (Bellucina) amiantus</tp:taxon-name><comment> Bretsky. — 1976: 273</comment></tp:nomenclature-citation></tp:nomenclature-citation-list></tp:nomenclature><tp:treatment-sec sec-type="Shell shape"><title>Shell shape.</title><p>Subovate, extended anteriorly and posteriorly, length longer than height, slightly inflated; maximum length: 6.0 mm, maximum height: 6.0 mm.</p></tp:treatment-sec><tp:treatment-sec sec-type="Sculpture and color"><title>Sculpture and color.</title><p>About 11 (n=2) non-bifurcating radial ribs, overlain by thin commarginal lamellae that continue through interspaces, producing a reticulate pattern; occasional intercalary ribs present; interspaces shallow, thin towards beak and progressively widening ventrally; anterior and posterior ends smooth with fine commarginal striae, posterior sometimes with spines of varying heights protruding from shell; inner shell margin finely crenulate; interior color tan, shiny.</p></tp:treatment-sec><tp:treatment-sec sec-type="Hinge"><title>Hinge.</title><p>Hinge plate thick, curved on either side of cardinal teeth; beaks prosogyrate; cardinal teeth small, right valve posterior tooth thin, anterior tooth thick, left valve middle tooth wide; lateral teeth large, posterior tooth vertical, anterior tooth horizontal; ligament sunken above cardinal teeth.</p></tp:treatment-sec><tp:treatment-sec sec-type="Adductor scars and pallial line"><title>Adductor scars and pallial line.</title><p>Pallial line continuous; anterior adductor scar long, narrow, diverging from pallial line for about a quarter of its length; posterior adductor scar small, wide, pallial line joins at most ventral point.</p></tp:treatment-sec><tp:treatment-sec sec-type="Type specimens and type locality"><title>Type specimens and type locality.</title><p>Dall did not designate a single specimen as the holotype. To stabilize nomenclature, I herein designate the lectotype to be the right valve (USNM 64276), which is the same specimen as figured by <xref ref-type="bibr" rid="B8">Dall 1901</xref>, plate XXXIX fig. 10, with the type locality of Yucatan Strait, North Atlantic Ocean (approximately <named-content xmlns:xlink="http://www.w3.org/1999/xlink" content-type="dwc:verbatimCoordinates" xlink:type="simple">21.3°N, 86.2°W</named-content>), 1170 m (<xref ref-type="fig" rid="F4">Fig. 4</xref>). An additional right valve (USNM 1183662) in the original lot is a paralectotype.</p><fig id="F1" position="float" orientation="portrait"><label>Figure 1.</label><caption><p><bold>A–D</bold> <italic><tp:taxon-name>Radiolucina amianta</tp:taxon-name></italic> (SBMNH 357639, USA, Florida, Santa Petersburg, Tampa Bay) length = 5.4 mm <bold>A</bold> Exterior of right valve <bold>B</bold> Exterior of left valve <bold>C</bold> Interior of left valve <bold>D</bold> Interior of right valve <bold>E</bold> Close up of hinge of left valve <bold>F</bold> Close up of anterior adductor muscle scar of left valve <bold>G</bold> Close up of ribs of right valve <bold>H</bold> Close up of pallial line of left valve. <bold>E–H</bold> scale bar = 1 mm.</p></caption><graphic xmlns:xlink="http://www.w3.org/1999/xlink" xlink:href="ZooKeys-205-019-g001.jpg" position="float" orientation="portrait" xlink:type="simple"/></fig></tp:treatment-sec><tp:treatment-sec sec-type="Distribution"><title>Distribution.</title><p>Western Atlantic from North Carolina to Florida, West Indies, Gulf of Mexico, Caribbean Central America, South America south to Uruguay (<xref ref-type="bibr" rid="B15">Mikkelsen and Bieler 2007</xref>).</p></tp:treatment-sec><tp:treatment-sec sec-type="Remarks"><title>Remarks.</title><p>In describing <italic><tp:taxon-name>Phacoides (Bellucina) amiantus</tp:taxon-name></italic>, Dall noted that it seemed to be the same species that <xref ref-type="bibr" rid="B25">Tuomey and Holmes (1857)</xref> had described as <italic><tp:taxon-name>Lucina costata</tp:taxon-name></italic> from the Pleistocene of South Carolina (non <italic><tp:taxon-name>Lucina costata</tp:taxon-name></italic> d’Orbigny, 1846). <xref ref-type="bibr" rid="B5">Boss et al. (1968</xref>: 25) misinterpreted Dall’s proposal as a new name, but it is expressly a new species. Moreover, it is not at all clear that these represent the same species.</p></tp:treatment-sec><tp:treatment-sec sec-type="Literature"><title>Literature.</title><p><xref ref-type="bibr" rid="B8">Dall (1901)</xref>, <xref ref-type="bibr" rid="B3">Bretsky (1976)</xref>, <xref ref-type="bibr" rid="B15">Mikkelsen and Bieler (2007)</xref>, <xref ref-type="bibr" rid="B24">Tunnell et al. (2010)</xref>.</p></tp:treatment-sec><tp:treatment-sec><!--Section generated to contain objects referenced in tp:taxon-treatment.--><fig id="F4" position="float" orientation="portrait"><label>Figure 4.</label><caption><p><bold>A–D</bold> <italic><tp:taxon-name>Phacoides (Bellucina) amiantus</tp:taxon-name></italic> Dall, 1901lectotype herein(USNM 64276, Mexico, Yucatan Strait) length = 6 mm <bold>A</bold> Exterior of right valve <bold>B</bold> Interior of right valve <bold>C</bold> Close up of ribs of right valve <bold>D</bold> Close up of hinge of right valve.</p></caption><graphic xmlns:xlink="http://www.w3.org/1999/xlink" xlink:href="ZooKeys-205-019-g004.jpg" position="float" orientation="portrait" xlink:type="simple"/></fig><fig id="F5" position="float" orientation="portrait"><label>Figure 5.</label><caption><p>Outline drawings of interior of right valves <bold>A</bold> <italic><tp:taxon-name>Phacoides (Bellucina) amiantus</tp:taxon-name></italic> lectotype <bold>B</bold> <italic><tp:taxon-name>Radiolucina cancellaris</tp:taxon-name></italic> neotype <bold>C</bold> <italic><tp:taxon-name>Radiolucina jessicae</tp:taxon-name></italic> new species holotype – Not to scale.</p></caption><graphic xmlns:xlink="http://www.w3.org/1999/xlink" xlink:href="ZooKeys-205-019-g005.jpg" position="float" orientation="portrait" xlink:type="simple"/></fig></tp:treatment-sec><ref-list><ref id="B8"><mixed-citation xmlns:xlink="http://www.w3.org/1999/xlink" xlink:type="simple"><person-group><name name-style="western"><surname>Dall</surname><given-names>W</given-names></name></person-group> (<year>1901</year>)<article-title> Synopsis of the Lucinacea and of the American species.</article-title><source>Proceedings of the United States National Museum </source><volume>23</volume>: <fpage>779</fpage>-<lpage>833</lpage>. doi: <ext-link ext-link-type="uri" xlink:href="http://dx.doi.org/10.5479/si.00963801.23-1237.779" xlink:type="simple">10.5479/si.00963801.23-1237.779</ext-link></mixed-citation></ref><ref id="B15"><mixed-citation xmlns:xlink="http://www.w3.org/1999/xlink" xlink:type="simple"><person-group><name name-style="western"><surname>Mikkelsen</surname><given-names>P</given-names></name><name name-style="western"><surname>Bieler</surname><given-names>R</given-names></name></person-group> (<year>2007</year>)<source> Seashells of Southern Florida: Living Marine Mollusks of the Florida Keys and Adjacent Regions.</source><publisher-name>Princeton University Press</publisher-name>, <publisher-loc>New Jersey</publisher-loc>, <lpage>236</lpage> pp.</mixed-citation></ref><ref id="B25"><mixed-citation xmlns:xlink="http://www.w3.org/1999/xlink" xlink:type="simple"><person-group><name name-style="western"><surname>Tuomey</surname><given-names>M</given-names></name><name name-style="western"><surname>Holmes</surname><given-names>FS</given-names></name></person-group> (<year>1857</year>)<source> Pleiocene Fossils of South-Carolina containing descriptions and figures of the Polyparia, Echinodermata and Mollusca.</source><publisher-name>Russell &amp; Jones, Charleston</publisher-name>, <publisher-loc>South Carolina</publisher-loc>, <lpage>152</lpage> pp.</mixed-citation></ref><ref id="B5"><mixed-citation xmlns:xlink="http://www.w3.org/1999/xlink" xlink:type="simple"><person-group><name name-style="western"><surname>Boss</surname><given-names>K</given-names></name><name name-style="western"><surname>Rosewater</surname><given-names>J</given-names></name><name name-style="western"><surname>Ruhoff</surname><given-names>F</given-names></name></person-group> (<year>1968</year>)<source> The zoological taxa of William Healey Dall. United States Nation Museum, Bulletin 287, 427 pp.</source></mixed-citation></ref><ref id="B3"><mixed-citation xmlns:xlink="http://www.w3.org/1999/xlink" xlink:type="simple"><person-group><name name-style="western"><surname>Bretsky</surname><given-names>S</given-names></name></person-group> (<year>1976</year>)<article-title> Evolution and Classification of the Lucinidae (Mollusca: Bivalvia).</article-title><source>Palaeontographica Americana </source><volume>50</volume>: <fpage>219</fpage>-<lpage>321</lpage>.</mixed-citation></ref><ref id="B24"><mixed-citation xmlns:xlink="http://www.w3.org/1999/xlink" xlink:type="simple"><person-group><name name-style="western"><surname>Tunnell</surname><given-names>J Jr</given-names></name><name name-style="western"><surname>Andrews</surname><given-names>J</given-names></name><name name-style="western"><surname>Barrera</surname><given-names>N</given-names></name><name name-style="western"><surname>Moretzsohn</surname><given-names>F</given-names></name></person-group> (<year>2010</year>)<source> Encyclopedia of Texas Seashells, identification, ecology, distribution, and history.</source><publisher-name>Texas A&amp;M University Press</publisher-name>, <publisher-loc>Texas</publisher-loc>, <lpage>343</lpage> pp.</mixed-citation></ref></ref-list></tp:taxon-treatment>
