# Supplementary material for: A review of North American Recent Radiolucina (Bivalvia, Lucinidae) with the description of a new species
Source: Zookeys. 2012 Jul 4;(205):19–31. doi: 10.3897/zookeys.205.3120 (PMC3391728; doi:10.3897/zookeys.205.3120)
Supplement: XML Treatment for Radiolucina cancellaris [file zookeys.205.3120-treatment3.xml]

<!DOCTYPE tp:taxon-treatment
  PUBLIC "-//TaxonX//DTD Taxonomic Treatment Publishing DTD v0 20100105//EN" "tax-treatment-NSO.dtd">
<tp:taxon-treatment xmlns:tp="http://www.plazi.org/taxpub"><tp:treatment-meta><mixed-citation publication-type="journal"><person-group><name><surname>Garfinkle</surname><given-names>Elizabeth A. R.</given-names></name></person-group><article-title>A review of North American Recent 
                    <italic>Radiolucina</italic> (Bivalvia, Lucinidae) with the description of a new species
                </article-title><source>Zookeys</source><day>4</day><month>7</month><year>2012</year><volume>2012</volume><issue>205</issue><fpage>19</fpage><lpage>31</lpage><pub-id pub-id-type="doi">10.3897/zookeys.205.3120</pub-id></mixed-citation></tp:treatment-meta><tp:nomenclature><tp:taxon-name>
                        <tp:taxon-name-part taxon-name-part-type="genus">Radiolucina</tp:taxon-name-part>
                        <tp:taxon-name-part taxon-name-part-type="species">cancellaris</tp:taxon-name-part>
                    <object-id xmlns:xlink="http://www.w3.org/1999/xlink" xlink:type="simple">http://species-id.net/wiki/Radiolucina_cancellaris</object-id>
								</tp:taxon-name><tp:taxon-authority>(Philippi, 1846)</tp:taxon-authority><xref ref-type="fig" rid="F2">Figure 2</xref><xref ref-type="fig" rid="F5">, 5b</xref><tp:nomenclature-citation-list><tp:nomenclature-citation><tp:taxon-name>Lucina cancellaris</tp:taxon-name><comment> Philippi, 1846: 21.</comment></tp:nomenclature-citation><tp:nomenclature-citation><tp:taxon-name>Radiolucina cancellaris</tp:taxon-name><comment> —<xref ref-type="bibr" rid="B16">Olsson 1961</xref>: 547.</comment></tp:nomenclature-citation><tp:nomenclature-citation><tp:taxon-name>Radiolucina cancellaris</tp:taxon-name><comment> — <xref ref-type="bibr" rid="B14">Keen 1971</xref>: 1064.</comment></tp:nomenclature-citation><tp:nomenclature-citation><tp:taxon-name>Radiolucina cancellaris</tp:taxon-name><comment> neotype — <xref ref-type="bibr" rid="B6">Coan and Valentich-Scott 2012</xref>: 359.</comment></tp:nomenclature-citation></tp:nomenclature-citation-list></tp:nomenclature><tp:treatment-sec sec-type="Shell shape"><title>Shell shape.</title><p>Subovate, inflated; maximum length: 7.2 mm, maximum height: 8.0 mm; beaks prosogyrate<!--PageBreak--><!--PageBreak-->.</p></tp:treatment-sec><tp:treatment-sec sec-type="Sculpture and color"><title>Sculpture and color.</title><p>Average 12 (10–15 n=76) non-bifurcating radial ribs, overlain by thin commarginal lamellae that continue through interspaces, producing a reticulate pattern; interspaces sunken, thin towards beak, progressively widening ventrally; anterior end smooth, with fine commarginal striae; posterior end with a series of average 13 (12–15 n=20) thick spines of varying heights protruding from shell; inner ventral margin crenulations thin, closely spaced; interior color white to cream, shiny.</p></tp:treatment-sec><tp:treatment-sec sec-type="Hinge"><title>Hinge.</title><p>Hinge plate thick, straight with slight curve; cardinal teeth small, right valve posterior thin, anterior thick, left valve middle tooth wide; lateral teeth large, posterior vertical, anterior horizontal;ligament sunken above the cardinal teeth.</p></tp:treatment-sec><tp:treatment-sec sec-type="Adductor scars and pallial line"><title>Adductor scars and pallial line.</title><p>Pallial line discontinuous, broken into small and large segments, with one small circular indentation directed ventrally; anterior adductor scar large, narrow, diverging from pallial line for about a quarter of its length; posterior adductor scar small, wide, pallial line joins at most ventral point.</p></tp:treatment-sec><tp:treatment-sec sec-type="Type specimens and type locality"><title>Type specimens and type locality.</title><p>Neotype, SBMNH 149738 (<xref ref-type="bibr" rid="B6">Coan and Valentich-Scott 2012</xref>), length 6 mm, height 6 mm. Cabo Haro, Sonora, Mexico, 37–73 m.</p><fig id="F2" position="float" orientation="portrait"><label>Figure 2.</label><caption><p><bold>A–D</bold>. <italic><tp:taxon-name>Radiolucina cancellaris</tp:taxon-name></italic> neotype (SBMNH 149738, Mexico, Sonora, Cabo Haro) length = 5.5 mm <bold>A</bold> Exterior of right valve <bold>B</bold> Exterior of left valve <bold>C</bold> Interior of left valve <bold>D</bold> Interior of right valve <bold>E–F, H</bold> <italic><tp:taxon-name>Radiolucina cancellaris</tp:taxon-name></italic> (SBMNH 20044, Mexico, Sonora, Cabo Haro) <bold>E</bold> Close up of hinge of left valve <bold>F</bold> Close up of anterior adductor muscle scar of left valve <bold>G</bold> <italic><tp:taxon-name>Radiolucina cancellaris</tp:taxon-name></italic> (SBMNH 129044, Mexico, Sinaloa, Teacapan) Close up of ribs of right valve <bold>H</bold> Close up of pallial line of left valve. <bold>E–H</bold> scale bar = 1 mm.</p></caption><graphic xmlns:xlink="http://www.w3.org/1999/xlink" xlink:href="ZooKeys-205-019-g002.jpg" position="float" orientation="portrait" xlink:type="simple"/></fig></tp:treatment-sec><tp:treatment-sec sec-type="Distribution"><title>Distribution.</title><p>Known from Isla Cedros, Paciﬁc coast of Baja California (28.2°N) [Keen, 1971], into the Golfo de California as far north as near its head at Puerto Peñasco, Sonora (31.3°N) [LACM], México, to Isla San Lorenzo, Lima, Perú (12.1°S) [LACM]; intertidal zone to 212 m [LACM]. Also in the Pliocene of Ecuador and the Pleistocene of Baja California.</p></tp:treatment-sec><tp:treatment-sec sec-type="Literature"><title>Literature.</title><p><xref ref-type="bibr" rid="B4">Britton (1972)</xref>, <xref ref-type="bibr" rid="B6">Coan and Valentich-Scott (2012)</xref>, <xref ref-type="bibr" rid="B8">Dall (1901)</xref>, <xref ref-type="bibr" rid="B14">Keen (1971)</xref>, <xref ref-type="bibr" rid="B16">Olsson (1961)</xref>.</p></tp:treatment-sec><tp:treatment-sec sec-type="Remarks"><title>Remarks.</title><p>Shell shape and ribs vary at different stages of growth. Due to this, it can be difficult to distinguish variants of <italic><tp:taxon-name>Radiolucina cancellaris</tp:taxon-name></italic>. The number of ribs is consistent during growth (average 12); however sometimes they were thinner or thicker, and inconsistently extended to the ventral margin. Bifurcation and/or intercalary ribs are sometimes present depending on the stage of growth.</p></tp:treatment-sec><tp:treatment-sec><!--Section generated to contain objects referenced in tp:taxon-treatment.--><fig id="F5" position="float" orientation="portrait"><label>Figure 5.</label><caption><p>Outline drawings of interior of right valves <bold>A</bold> <italic><tp:taxon-name>Phacoides (Bellucina) amiantus</tp:taxon-name></italic> lectotype <bold>B</bold> <italic><tp:taxon-name>Radiolucina cancellaris</tp:taxon-name></italic> neotype <bold>C</bold> <italic><tp:taxon-name>Radiolucina jessicae</tp:taxon-name></italic> new species holotype – Not to scale.</p></caption><graphic xmlns:xlink="http://www.w3.org/1999/xlink" xlink:href="ZooKeys-205-019-g005.jpg" position="float" orientation="portrait" xlink:type="simple"/></fig></tp:treatment-sec><ref-list><ref id="B16"><mixed-citation xmlns:xlink="http://www.w3.org/1999/xlink" xlink:type="simple"><person-group><name name-style="western"><surname>Olsson</surname><given-names>A</given-names></name></person-group> (<year>1961</year>)<source> Mollusks of the tropical eastern Pacific particularly from the southern half of the Panamic-Pacific faunal province (Panama to Peru).</source><publisher-name>Paleontological Research Institute, Ithaca</publisher-name>, <publisher-loc>New York</publisher-loc>, <lpage>574</lpage> pp.doi: <ext-link ext-link-type="uri" xlink:href="http://dx.doi.org/10.5962/bhl.title.6853" xlink:type="simple">10.5962/bhl.title.6853</ext-link></mixed-citation></ref><ref id="B14"><mixed-citation xmlns:xlink="http://www.w3.org/1999/xlink" xlink:type="simple"><person-group><name name-style="western"><surname>Keen</surname><given-names>A</given-names></name></person-group> (<year>1971</year>)<source> Sea Shells of Tropical West America: Marine Mollusks from Baja California to Peru.</source><publisher-name>Stanford University, Stanford</publisher-name>, <publisher-loc>California</publisher-loc>, <lpage>1064</lpage> pp.</mixed-citation></ref><ref id="B6"><mixed-citation xmlns:xlink="http://www.w3.org/1999/xlink" xlink:type="simple"><person-group><name name-style="western"><surname>Coan</surname><given-names>E</given-names></name><name name-style="western"><surname>Valentich-Scott</surname><given-names>P</given-names></name></person-group> (<year>2012</year>)<source> Bivalve Seashells of Tropical West America, Marine Bivalve Mollusks from Baja California to Northern Perú. Santa Barbara Museum of Natural History Monographs 6, Studies in Biodiversity 4, Santa Barbara, 1258 pp.</source></mixed-citation></ref><ref id="B4"><mixed-citation xmlns:xlink="http://www.w3.org/1999/xlink" xlink:type="simple"><person-group><name name-style="western"><surname>Britton</surname><given-names>JC Jr</given-names></name></person-group> (<year>1972</year>)<article-title> Two New Species and a New Subgenus of Lucinidae (Mollusca: Bivalvia), with Notes on Certain Aspects of Lucinid Phylogeny.</article-title><source>Smithsonian Contributions to Zoology </source><volume>129</volume>: <fpage>1</fpage>-<lpage>19</lpage>. doi: <ext-link ext-link-type="uri" xlink:href="http://dx.doi.org/10.5479/si.00810282.129" xlink:type="simple">10.5479/si.00810282.129</ext-link></mixed-citation></ref><ref id="B8"><mixed-citation xmlns:xlink="http://www.w3.org/1999/xlink" xlink:type="simple"><person-group><name name-style="western"><surname>Dall</surname><given-names>W</given-names></name></person-group> (<year>1901</year>)<article-title> Synopsis of the Lucinacea and of the American species.</article-title><source>Proceedings of the United States National Museum </source><volume>23</volume>: <fpage>779</fpage>-<lpage>833</lpage>. doi: <ext-link ext-link-type="uri" xlink:href="http://dx.doi.org/10.5479/si.00963801.23-1237.779" xlink:type="simple">10.5479/si.00963801.23-1237.779</ext-link></mixed-citation></ref></ref-list></tp:taxon-treatment>
