# Supplementary material for: A review of North American Recent Radiolucina (Bivalvia, Lucinidae) with the description of a new species
Source: Zookeys. 2012 Jul 4;(205):19–31. doi: 10.3897/zookeys.205.3120 (PMC3391728; doi:10.3897/zookeys.205.3120)
Supplement: XML Treatment for Radiolucina jessicae [file zookeys.205.3120-treatment4.xml]

<!DOCTYPE tp:taxon-treatment
  PUBLIC "-//TaxonX//DTD Taxonomic Treatment Publishing DTD v0 20100105//EN" "tax-treatment-NSO.dtd">
<tp:taxon-treatment xmlns:tp="http://www.plazi.org/taxpub"><tp:treatment-meta><mixed-citation publication-type="journal"><person-group><name><surname>Garfinkle</surname><given-names>Elizabeth A. R.</given-names></name></person-group><article-title>A review of North American Recent 
                    <italic>Radiolucina</italic> (Bivalvia, Lucinidae) with the description of a new species
                </article-title><source>Zookeys</source><day>4</day><month>7</month><year>2012</year><volume>2012</volume><issue>205</issue><fpage>19</fpage><lpage>31</lpage><pub-id pub-id-type="doi">10.3897/zookeys.205.3120</pub-id></mixed-citation></tp:treatment-meta><tp:nomenclature><tp:taxon-name>
                        <tp:taxon-name-part taxon-name-part-type="genus">Radiolucina</tp:taxon-name-part>
                        <tp:taxon-name-part taxon-name-part-type="species">jessicae</tp:taxon-name-part>
                    <object-id xmlns:xlink="http://www.w3.org/1999/xlink" xlink:type="simple">urn:lsid:zoobank.org:act:6EA53845-C2D9-4376-B460-7729CDDD3D60</object-id>
								<object-id xmlns:xlink="http://www.w3.org/1999/xlink" xlink:type="simple">http://species-id.net/wiki/Radiolucina_jessicae</object-id>
								</tp:taxon-name><tp:taxon-authority>Garfinkle</tp:taxon-authority><tp:taxon-status xmlns:xlink="http://www.w3.org/1999/xlink" xlink:type="simple">sp. n.</tp:taxon-status><xref ref-type="fig" rid="F3">Figure 3</xref><xref ref-type="fig" rid="F4">, 5c</xref><tp:nomenclature-citation-list><tp:nomenclature-citation><tp:taxon-name>Radiolucina</tp:taxon-name><comment> cf. <italic>cancellaris</italic> Coan and Valentich-Scott, 2012: 360</comment></tp:nomenclature-citation></tp:nomenclature-citation-list></tp:nomenclature><tp:treatment-sec sec-type="Diagnosis"><title>Diagnosis.</title><p>Subovate, extended anteriorly and posteriorly, slightly inflated; with about 11 primary radial ribs, excluding intercalary ribs; commarginal ribs continuing through interspaces creating a rectangular pattern; posterior end with fine commarginal striae and spines of varying heights protruding from shell; pallial line discontinuous, broken into a series of short and long sections with one large segment directed ventrally.</p></tp:treatment-sec><tp:treatment-sec sec-type="Shell shape"><title>Shell shape.</title><p>Subovate, long, extended anteriorly and posteriorly, length longer than height; slightly inflated; maximum length: 6.0 mm, maximum height: 5.3 mm; beaks pointed, prosogyrate.</p></tp:treatment-sec><tp:treatment-sec sec-type="Sculpture and color"><title>Sculpture and color.</title><p>Average 13 (9–16 n=20) radial ribs, occasional bifurcate usually on larger specimens; commarginal ribs continuing through interspaces, with 6-10 thick intercalary ribs extending to ventral edge of valve, present in most specimens, more pronounced in larger specimens; interspaces shallow and thin towards beak, progressively widening ventrally; anterior side smooth with fine commarginal striae; posterior side also smooth with fine commarginal striae, with a series of average nine (4–15 n=20) thick spines of varying heights protruding from shell; exterior color tan to white, also with brown along ribs; interior color tan, white to cream, shiny; inner shell margin crenulations thin, closely spaced.</p></tp:treatment-sec><tp:treatment-sec sec-type="Hinge"><title>Hinge.</title><p>Hinge plate thin, slightly curved on either side of cardinal teeth; right valve posterior and anterior cardinal teeth about equal in size, left valve middle tooth wide; lateral teeth large, posterior vertical and anterior horizontal; ligament long, sunken above cardinal teeth.</p></tp:treatment-sec><tp:treatment-sec sec-type="Adductor muscle and pallial scars"><title>Adductor muscle and pallial scars.</title><p>Pallial line discontinuous, broken into series of large, small segments, with one large segment directed ventrally; anterior adductor scar is large, narrow, diverging from pallial line for about half its length; posterior adductor scar small, wide, pallial line joins anteriorly to most ventral point<!--PageBreak-->.</p></tp:treatment-sec><tp:treatment-sec sec-type="Anatomy from rehydrated dried specimens"><title>Anatomy from rehydrated dried specimens.</title><p>Inhalant aperture usually smaller than exhalant, elongate, often narrow; tissue bridge between apertures usually narrow; ventral mantle fusion thin, narrow; mantle fusion variable, usually not fused below anterior adductor muscle; rectum curves dorsally around posterior adductor muscle and ends at exhalant aperture.</p></tp:treatment-sec><tp:treatment-sec sec-type="Type locality and type specimens"><title>Type locality and type specimens.</title><p>North America, Mexico, Baja California Sur, Bahía Concepción, Bahía Coyote; <named-content xmlns:xlink="http://www.w3.org/1999/xlink" content-type="dwc:verbatimCoordinates" xlink:type="simple">26°43'50"N, 111°53'30"W</named-content>; 12 m.</p><fig id="F3" position="float" orientation="portrait"><label>Figure 3.</label><caption><p><bold>A–D</bold> <italic><tp:taxon-name>Radiolucina jessicae</tp:taxon-name></italic> sp. n., holotype (SBMNH 353469, Mexico, Baja California Sur, Bahia Concepcion) length = 4.5 m <bold>A</bold> Exterior of right valve <bold>B</bold> Exterior of left valve <bold>C</bold> Interior of left valve <bold>D</bold> Interior of right valve <bold>E–H</bold> <italic><tp:taxon-name>Radiolucina jessicae</tp:taxon-name></italic> <bold>new species</bold>, paratype (SBMNH 149936) <bold>E</bold> Close up of hinge of left valve <bold>F</bold> Close up of anterior adductor muscle scar of left valv <bold>G</bold> Close up of ribs of right valve <bold>H</bold> Close up of pallial line of left valve. <bold>E–H</bold> scale bar = 1 mm.</p></caption><graphic xmlns:xlink="http://www.w3.org/1999/xlink" xlink:href="ZooKeys-205-019-g003.jpg" position="float" orientation="portrait" xlink:type="simple"/></fig><fig id="F4" position="float" orientation="portrait"><label>Figure 4.</label><caption><p><bold>A–D</bold> <italic><tp:taxon-name>Phacoides (Bellucina) amiantus</tp:taxon-name></italic> Dall, 1901lectotype herein(USNM 64276, Mexico, Yucatan Strait) length = 6 mm <bold>A</bold> Exterior of right valve <bold>B</bold> Interior of right valve <bold>C</bold> Close up of ribs of right valve <bold>D</bold> Close up of hinge of right valve.</p></caption><graphic xmlns:xlink="http://www.w3.org/1999/xlink" xlink:href="ZooKeys-205-019-g004.jpg" position="float" orientation="portrait" xlink:type="simple"/></fig><fig id="F5" position="float" orientation="portrait"><label>Figure 5.</label><caption><p>Outline drawings of interior of right valves <bold>A</bold> <italic><tp:taxon-name>Phacoides (Bellucina) amiantus</tp:taxon-name></italic> lectotype <bold>B</bold> <italic><tp:taxon-name>Radiolucina cancellaris</tp:taxon-name></italic> neotype <bold>C</bold> <italic><tp:taxon-name>Radiolucina jessicae</tp:taxon-name></italic> new species holotype – Not to scale.</p></caption><graphic xmlns:xlink="http://www.w3.org/1999/xlink" xlink:href="ZooKeys-205-019-g005.jpg" position="float" orientation="portrait" xlink:type="simple"/></fig></tp:treatment-sec><tp:treatment-sec sec-type="Holotype"><title>Holotype.</title><p>SBMNH 353469, length: 4.5 mm. <bold>Paratypes.</bold> SBMNH 149936, 6 unpaired valves; LACM 3231, 4 unpaired valves; NHMUK 20120066, 2 unpaired valves; USNM 1179317, 2 unpaired valves.</p></tp:treatment-sec><tp:treatment-sec sec-type="Distribution"><title>Distribution.</title><p>East Pacific, W side of Isla El Muerto, Baja California, Mexico (<named-content xmlns:xlink="http://www.w3.org/1999/xlink" content-type="dwc:verbatimCoordinates" xlink:type="simple">30°4.00'N, 114°33.00'W</named-content>) to Bahía Concepción, Baja California Sur, Mexico (<named-content xmlns:xlink="http://www.w3.org/1999/xlink" content-type="dwc:verbatimCoordinates" xlink:type="simple">26°39.00'N, 111°48.00'N</named-content>). Also known from Sonora, Guaymas, Bahía San Carlos, Sonora, Mexico (<named-content xmlns:xlink="http://www.w3.org/1999/xlink" content-type="dwc:verbatimCoordinates" xlink:type="simple">27°56.1.00'N, 111°5.00'W</named-content>) to San Carlos, Gulf of Panama (<named-content xmlns:xlink="http://www.w3.org/1999/xlink" content-type="dwc:verbatimCoordinates" xlink:type="simple">8°29.00'N, 79°56.00'W</named-content>). Usually collected among gravel and shells; known from 13–27 m deep.</p></tp:treatment-sec><tp:treatment-sec sec-type="Etymology"><title>Etymology.</title><p>Named in honor of Jessica Sanford from Santa Barbara, California for being an inspiring scientist, meaningful mentor, and wonderful friend.</p></tp:treatment-sec><tp:treatment-sec sec-type="Comparisons"><title>Comparisons.</title><p>See comparisons of <italic><tp:taxon-name>Radiolucina amianta</tp:taxon-name></italic>, <italic><tp:taxon-name>Radiolucina cancellaris</tp:taxon-name></italic>,and <italic><tp:taxon-name>Radiolucina jessicae</tp:taxon-name></italic> in <xref ref-type="table" rid="T1">Table 1</xref>.</p><p><italic><tp:taxon-name>Radiolucina waccamawensis</tp:taxon-name></italic> (Dall 1903), from the Pliocene of the Waccamaw district, South Carolina, has about 10 strong radial ribs with deep interspaces, compared to <italic><tp:taxon-name>Radiolucina jessicae</tp:taxon-name></italic> which has about 13 radial ribs with shallow interspaces, and about eight intercalary ribs. The morphologic characters of <italic><tp:taxon-name>Radiolucina waccamawensis</tp:taxon-name></italic> are closer to <italic><tp:taxon-name>Radiolucina cancellaris</tp:taxon-name></italic>.</p><table-wrap id="T1" position="float" orientation="portrait"><label>Table 1.</label><caption><p>Comparisons of key characteristics of North American <italic><tp:taxon-name>Radiolucina</tp:taxon-name></italic> species.</p></caption><table><tbody><tr><th rowspan="1" colspan="1"><italic><tp:taxon-name>Radiolucina</tp:taxon-name></italic> species</th><th rowspan="1" colspan="1">Radial ribs/interspaces</th><th rowspan="1" colspan="1">Hinge plate</th><th rowspan="1" colspan="1">Pallial line</th><th rowspan="1" colspan="1">Adductor muscle scars</th></tr><tr><td rowspan="1" colspan="1"><italic>amianta</italic></td><td rowspan="1" colspan="1">About 11 radial, non-bifurcating with occasional small intercalary ribs;&lt;br/&gt; interspaces shallow</td><td rowspan="1" colspan="1">Thick, curved on either side of cardinal teeth</td><td rowspan="1" colspan="1">Continuous </td><td rowspan="1" colspan="1">Anterior long, narrow, diverging from pallial line for about a quarter of its length; posterior small, wide, pallial line joins at most ventral point</td></tr><tr><td rowspan="1" colspan="1"><italic>cancellaris</italic></td><td rowspan="1" colspan="1">About 12 radial, non-bifurcating;&lt;br/&gt; interspaces sunken</td><td rowspan="1" colspan="1">Thick, straight with slight curve over entire length</td><td rowspan="1" colspan="1">Discontinuous, broken into a series of large and small segments with 1 small circular indentation directed ventrally</td><td rowspan="1" colspan="1">Anterior large, narrow, diverging from pallial line for about a quarter of its length; posterior small, wide, pallial line joins at most ventral point </td></tr><tr><td rowspan="1" colspan="1"><italic>jessicae</italic></td><td rowspan="1" colspan="1">About 13 radial, with occasional bifurcation and thick intercalary ribs; interspaces shallow</td><td rowspan="1" colspan="1">Thin, slightly curved on either side of cardinal teeth</td><td rowspan="1" colspan="1">Discontinuous, broken into a series of large and small segments with 1 large segment directed ventrally</td><td rowspan="1" colspan="1">Anterior large, narrow, diverging from pallial line for about half its length; posterior wide, pallial line joins anterodorsally to most ventral point</td></tr></tbody></table></table-wrap></tp:treatment-sec><tp:treatment-sec sec-type="Discussion"><title>Discussion.</title><p>Different morphologic characters among different ages of <italic><tp:taxon-name>Radiolucina cancellaris</tp:taxon-name></italic> are common, specifically ontogenetic changes in shape, rib number, and hinge teeth. Further research and use of additional characters, specifically DNA studies, (<xref ref-type="bibr" rid="B23">Taylor et al. 2011</xref>) could present more details and explanation for the variable characters observed, and could possibly reveal more new species within the <italic><tp:taxon-name>Radiolucina cancellaris</tp:taxon-name></italic> complex.</p></tp:treatment-sec><ref-list><ref id="B23"><mixed-citation xmlns:xlink="http://www.w3.org/1999/xlink" xlink:type="simple"><person-group><name name-style="western"><surname>Taylor</surname><given-names>J</given-names></name><name name-style="western"><surname>Glover</surname><given-names>E</given-names></name><name name-style="western"><surname>Smith</surname><given-names>L</given-names></name><name name-style="western"><surname>Dyal</surname><given-names>P</given-names></name><name name-style="western"><surname>Williams</surname><given-names>S</given-names></name></person-group> (<year>2011</year>)<article-title> Molecular phylogeny and classification of the chemosymbiotic bivalve family Lucinidae (Mollusca: Bivalvia).</article-title><source>Zoological Journal of the Linnean Society </source><volume>163</volume>: <fpage>15</fpage>-<lpage>49</lpage>.</mixed-citation></ref></ref-list></tp:taxon-treatment>
